# Supplementary material for: Transcription Factor GmWRKY46 Enhanced Phosphate Starvation Tolerance and Root Development in Transgenic Plants
Source: Front Plant Sci. 2021 Sep 14;12:700651. doi: 10.3389/fpls.2021.700651 (PMC8477037; doi:10.3389/fpls.2021.700651)
Supplement: Supplementary file 3 [file Table_4.xlsx]

## Sheet: Table S1
Table S4. Summary of differentially expressed genes discovered by RNA-seq
C1
id	Symbol	Pvalue	Description	KEGG_A_class	KEGG_B_class	Pathway	GO Process
AT1G14880	PCR1	1.87334e-11	PLANT CADMIUM RESISTANCE 1	-	-	-	GO:0008150//biological_process
AT1G25210	LpxC5	3.25562e-08	UDP-3-O-acyl N-acetylglycosamine deacetylase family protein	-	-	-	GO:1901269//lipooligosaccharide metabolic process;GO:0009311//oligosaccharide metabolic process;GO:0009987//cellular process;GO:1901135//carbohydrate derivative metabolic process;GO:1903509//liposaccharide metabolic process;GO:0006793//phosphorus metabolic process;GO:0016051//carbohydrate biosynthetic process;GO:1901271//lipooligosaccharide biosynthetic process;GO:0044238//primary metabolic proce…
AT1G28330	DYL1	2.53112e-13	dormancy-associated protein-like 1	-	-	-	GO:0009750//response to fructose;GO:0034284//response to monosaccharide;GO:0034285//response to disaccharide;GO:0009743//response to carbohydrate;GO:0050896//response to stimulus;GO:1901700//response to oxygen-containing compound;GO:0009746//response to hexose;GO:0042221//response to chemical;GO:0009749//response to glucose;GO:0009744//response to sucrose;GO:0010033//response to organic substance
AT1G34047	-	4.20822e-07	Defensin-like (DEFL) family protein	-	-	-	-
AT1G48598	CPuORF31	3.33485e-08	conserved peptide upstream open reading frame 31	-	-	-	-
AT1G77240	AAE2	1.528e-05	AMP-dependent synthetase and ligase family protein	-	-	-	-
AT2G14610	PR1	6.60312e-06	pathogenesis-related gene 1	Organismal Systems;Environmental Information Processing	Signal transduction;Environmental adaptation	ko04075//Plant hormone signal transduction;ko04626//Plant-pathogen interaction	GO:0016043//cellular component organization;GO:0046907//intracellular transport;GO:0044802//single-organism membrane organization;GO:0015031//protein transport;GO:1901576//organic substance biosynthetic process;GO:0032870//cellular response to hormone stimulus;GO:0043067//regulation of programmed cell death;GO:0006468//protein phosphorylation;GO:0048519//negative regulation of biological process;…
AT2G24850	TAT3	1.69514e-05	tyrosine aminotransferase 3	Metabolism	Amino acid metabolism;Biosynthesis of other secondary metabolites;Metabolism of cofactors and vitamins;Global and Overview	ko01230//Biosynthesis of amino acids;ko00270//Cysteine and methionine metabolism;ko00400//Phenylalanine, tyrosine and tryptophan biosynthesis;ko00360//Phenylalanine metabolism;ko00350//Tyrosine metabolism;ko00960//Tropane, piperidine and pyridine alkaloid biosynthesis;ko00130//Ubiquinone and other terpenoid-quinone biosynthesis;ko00950//Isoquinoline alkaloid biosynthesis	GO:0071704//organic substance metabolic process;GO:0016053//organic acid biosynthetic process;GO:0019438//aromatic compound biosynthetic process;GO:0050896//response to stimulus;GO:0009607//response to biotic stimulus;GO:0071396//cellular response to lipid;GO:0009697//salicylic acid biosynthetic process;GO:0051704//multi-organism process;GO:0044281//small molecule metabolic process;GO:0010035//re…
AT2G32680	RLP23	5.19113e-05	receptor like protein 23	-	-	-	GO:0010941//regulation of cell death;GO:0015031//protein transport;GO:0051641//cellular localization;GO:0007165//signal transduction;GO:0043207//response to external biotic stimulus;GO:0023052//signaling;GO:0000165//MAPK cascade;GO:0051234//establishment of localization;GO:0043412//macromolecule modification;GO:0044238//primary metabolic process;GO:0032268//regulation of cellular protein metaboli…
AT2G41231	-	2.54807e-05	-	-	-	-	-
AT3G01345	-	4.02139e-05	Expressed protein	-	-	-	-
AT3G23120	RLP38	3.76668e-05	receptor like protein 38	-	-	-	GO:0007165//signal transduction;GO:0044700//single organism signaling;GO:0006952//defense response;GO:0023052//signaling;GO:0007154//cell communication;GO:0044699//single-organism process;GO:0006950//response to stress;GO:0065007//biological regulation;GO:0050896//response to stimulus;GO:0050794//regulation of cellular process;GO:0050789//regulation of biological process;GO:0009987//cellular proc…
AT3G25010	RLP41	2.51403e-05	receptor like protein 41	-	-	-	GO:0034976//response to endoplasmic reticulum stress;GO:0009814//defense response, incompatible interaction;GO:0007165//signal transduction;GO:0050896//response to stimulus;GO:0065007//biological regulation;GO:0007154//cell communication;GO:0006950//response to stress;GO:0009605//response to external stimulus;GO:0050789//regulation of biological process;GO:0023052//signaling;GO:0033554//cellular …
AT3G25820	TPS-CIN	3.9646e-08	terpene synthase-like sequence-1,8-cineole	Metabolism	Metabolism of terpenoids and polyketides	ko00902//Monoterpenoid biosynthesis	GO:0009058//biosynthetic process;GO:0044763//single-organism cellular process;GO:0016114//terpenoid biosynthetic process;GO:0006629//lipid metabolic process;GO:0006720//isoprenoid metabolic process;GO:0008299//isoprenoid biosynthetic process;GO:0044237//cellular metabolic process;GO:1901576//organic substance biosynthetic process;GO:0008152//metabolic process;GO:0044711//single-organism biosynthe…
AT3G57260	BGL2	1.16433e-05	beta-1,3-glucanase 2	-	-	-	GO:0050789//regulation of biological process;GO:0002376//immune system process;GO:0002679//respiratory burst involved in defense response;GO:0045730//respiratory burst;GO:0009814//defense response, incompatible interaction;GO:0050794//regulation of cellular process;GO:0001101//response to acid chemical;GO:0023052//signaling;GO:0046907//intracellular transport;GO:0044283//small molecule biosynthet…
AT4G14365	XBAT34	5.02716e-06	XB3 ortholog 4 in Arabidopsis thaliana	-	-	-	GO:0009416//response to light stimulus;GO:0009697//salicylic acid biosynthetic process;GO:0014070//response to organic cyclic compound;GO:0044249//cellular biosynthetic process;GO:0036211//protein modification process;GO:0019222//regulation of metabolic process;GO:0071446//cellular response to salicylic acid stimulus;GO:0008152//metabolic process;GO:0009617//response to bacterium;GO:1901360//orga…
AT4G23140	CRK6	2.39587e-07	cysteine-rich RLK (RECEPTOR-like protein kinase) 6	-	-	-	-
AT4G35180	LHT7	4.82738e-06	LYS/HIS transporter 7	-	-	-	GO:0044763//single-organism cellular process;GO:0070887//cellular response to chemical stimulus;GO:0044700//single organism signaling;GO:0033554//cellular response to stress;GO:0048583//regulation of response to stimulus;GO:0048519//negative regulation of biological process;GO:0051716//cellular response to stimulus;GO:0065007//biological regulation;GO:0034620//cellular response to unfolded protei…
AT5G04120	-	2.05448e-05	Phosphoglycerate mutase family protein	Metabolism	Carbohydrate metabolism;Amino acid metabolism;Global and Overview	ko01200//Carbon metabolism;ko01230//Biosynthesis of amino acids;ko00010//Glycolysis / Gluconeogenesis;ko00260//Glycine, serine and threonine metabolism	GO:0008652//cellular amino acid biosynthetic process;GO:0044763//single-organism cellular process;GO:0009070//serine family amino acid biosynthetic process;GO:0046437//D-amino acid biosynthetic process;GO:0044249//cellular biosynthetic process;GO:0046394//carboxylic acid biosynthetic process;GO:0019752//carboxylic acid metabolic process;GO:0046416//D-amino acid metabolic process;GO:0006807//nitro…
AT5G10180	SULTR2;1	4.49771e-33	slufate transporter 2;1	-	-	-	GO:0044238//primary metabolic process;GO:0019344//cysteine biosynthetic process;GO:0048878//chemical homeostasis;GO:0009058//biosynthetic process;GO:0072330//monocarboxylic acid biosynthetic process;GO:0019748//secondary metabolic process;GO:0044763//single-organism cellular process;GO:0006790//sulfur compound metabolic process;GO:0009070//serine family amino acid biosynthetic process;GO:0065008/…
AT5G10760	-	7.05068e-08	Eukaryotic aspartyl protease family protein	-	-	-	GO:0036211//protein modification process;GO:0006952//defense response;GO:0006796//phosphate-containing compound metabolic process;GO:0045087//innate immune response;GO:0044238//primary metabolic process;GO:0043412//macromolecule modification;GO:0051716//cellular response to stimulus;GO:0050794//regulation of cellular process;GO:0033554//cellular response to stress;GO:0009605//response to external…
AT5G22570	WRKY38	3.29569e-07	WRKY DNA-binding protein 38	-	-	-	GO:0009697//salicylic acid biosynthetic process;GO:0080135//regulation of cellular response to stress;GO:0031323//regulation of cellular metabolic process;GO:0009605//response to external stimulus;GO:0044281//small molecule metabolic process;GO:0014070//response to organic cyclic compound;GO:0044763//single-organism cellular process;GO:0042537//benzene-containing compound metabolic process;GO:000…
AT5G26220	-	4.01239e-05	ChaC-like family protein	-	-	-	GO:0010038//response to metal ion;GO:0010288//response to lead ion;GO:0046686//response to cadmium ion;GO:0050896//response to stimulus;GO:0010035//response to inorganic substance;GO:0042221//response to chemical
AT5G54610	ANK	2.29726e-05	ankyrin	-	-	-	GO:0071407//cellular response to organic cyclic compound;GO:0043067//regulation of programmed cell death;GO:0044249//cellular biosynthetic process;GO:0043412//macromolecule modification;GO:1901360//organic cyclic compound metabolic process;GO:0009719//response to endogenous stimulus;GO:0009863//salicylic acid mediated signaling pathway;GO:0009814//defense response, incompatible interaction;GO:008…
AT5G60720	-	3.77194e-08	Protein of unknown function, DUF547	-	-	-	GO:0009058//biosynthetic process;GO:0009832//plant-type cell wall biogenesis;GO:0048856//anatomical structure development;GO:0045492//xylan biosynthetic process;GO:0044264//cellular polysaccharide metabolic process;GO:0044036//cell wall macromolecule metabolic process;GO:0044238//primary metabolic process;GO:0033692//cellular polysaccharide biosynthetic process;GO:0034637//cellular carbohydrate b…
AT5G65080	MAF5	4.90161e-06	K-box region and MADS-box transcription factor family protein	-	-	-	GO:0048856//anatomical structure development;GO:0009416//response to light stimulus;GO:0051241//negative regulation of multicellular organismal process;GO:0010048//vernalization response;GO:0009605//response to external stimulus;GO:0048367//shoot system development;GO:0065007//biological regulation;GO:0022414//reproductive process;GO:0044767//single-organism developmental process;GO:0009791//post…
XLOC_025428	-	1.12778e-27	XP_019086090.1 PREDICTED: uncharacterized protein LOC109126772 [Camelina sativa]	-	-	-	-
C2
id	Symbol	Pvalue	Description	KEGG_A_class	KEGG_B_class	Pathway	GO Process
AT1G08100	NRT2.2	5.71e-06	nitrate transporter 2.2	Metabolism	Energy metabolism	ko00910//Nitrogen metabolism	GO:0015698//inorganic anion transport;GO:0051179//localization;GO:0071705//nitrogen compound transport;GO:0048513//animal organ development;GO:0048527//lateral root development;GO:0009791//post-embryonic development;GO:0006810//transport;GO:0044767//single-organism developmental process;GO:0044765//single-organism transport;GO:0048856//anatomical structure development;GO:1902578//single-organism …
AT1G19960	-	4.99e-05	-	-	-	-	GO:0071704//organic substance metabolic process;GO:0046148//pigment biosynthetic process;GO:0008150//biological_process;GO:0009813//flavonoid biosynthetic process;GO:1901576//organic substance biosynthetic process;GO:0046283//anthocyanin-containing compound metabolic process;GO:0044711//single-organism biosynthetic process;GO:0009718//anthocyanin-containing compound biosynthetic process;GO:000981…
AT1G21250	WAK1	5.05e-06	cell wall-associated kinase	-	-	-	GO:0043067//regulation of programmed cell death;GO:0002376//immune system process;GO:0009863//salicylic acid mediated signaling pathway;GO:0032870//cellular response to hormone stimulus;GO:0043170//macromolecule metabolic process;GO:0031347//regulation of defense response;GO:0050832//defense response to fungus;GO:0006955//immune response;GO:0008152//metabolic process;GO:0006886//intracellular pro…
AT1G24147	-	4.82e-06	-	-	-	-	GO:0008150//biological_process
AT1G24881	-	2.29e-05	F-box family protein	-	-	-	-
AT1G26240	-	4.74e-10	Proline-rich extensin-like family protein	-	-	-	-
AT1G28330	DYL1	7.69e-86	dormancy-associated protein-like 1	-	-	-	GO:0009750//response to fructose;GO:0034284//response to monosaccharide;GO:0034285//response to disaccharide;GO:0009743//response to carbohydrate;GO:0050896//response to stimulus;GO:1901700//response to oxygen-containing compound;GO:0009746//response to hexose;GO:0042221//response to chemical;GO:0009749//response to glucose;GO:0009744//response to sucrose;GO:0010033//response to organic substance
AT1G38065	-	0.00012474	O-fucosyltransferase family protein	-	-	-	GO:0008150//biological_process
AT1G49860	GSTF14	6.71e-05	glutathione S-transferase (class phi) 14	Metabolism	Metabolism of other amino acids	ko00480//Glutathione metabolism	GO:0021700//developmental maturation;GO:0007275//multicellular organism development;GO:0030154//cell differentiation;GO:0048364//root development;GO:0002376//immune system process;GO:0044700//single organism signaling;GO:0001101//response to acid chemical;GO:0009751//response to salicylic acid;GO:0044707//single-multicellular organism process;GO:0032502//developmental process;GO:0050789//regulati…
AT1G52820	-	1.09e-07	2-oxoglutarate (2OG) and Fe(II)-dependent oxygenase superfamily protein	-	-	-	-
AT1G77760	NIA1	6.48e-05	nitrate reductase 1	Metabolism	Energy metabolism	ko00910//Nitrogen metabolism	GO:0042128//nitrate assimilation;GO:0042126//nitrate metabolic process;GO:0044281//small molecule metabolic process;GO:0008152//metabolic process;GO:0006809//nitric oxide biosynthetic process;GO:0009987//cellular process;GO:0044237//cellular metabolic process;GO:1903409//reactive oxygen species biosynthetic process;GO:2001057//reactive nitrogen species metabolic process;GO:0009628//response to ab…
AT2G14560	LURP1	6.55e-06	Protein of unknown function (DUF567)	-	-	-	GO:1901615//organic hydroxy compound metabolic process;GO:0006082//organic acid metabolic process;GO:0048523//negative regulation of cellular process;GO:0001101//response to acid chemical;GO:0002376//immune system process;GO:0044237//cellular metabolic process;GO:0071446//cellular response to salicylic acid stimulus;GO:0043170//macromolecule metabolic process;GO:0009987//cellular process;GO:00160…
AT2G26010	PDF1.3	0.000123574	plant defensin 1.3	-	-	-	GO:0006950//response to stress;GO:0050896//response to stimulus;GO:0006952//defense response
AT2G36255	-	1.65e-06	Defensin-like (DEFL) family protein	-	-	-	-
AT2G46880	PAP14	9.37e-07	purple acid phosphatase 14	-	-	-	GO:0010556//regulation of macromolecule biosynthetic process;GO:2000113//negative regulation of cellular macromolecule biosynthetic process;GO:0019219//regulation of nucleobase-containing compound metabolic process;GO:0031669//cellular response to nutrient levels;GO:0042594//response to starvation;GO:0033554//cellular response to stress;GO:0010468//regulation of gene expression;GO:0019374//galact…
AT3G01345	-	6.59e-05	Expressed protein	-	-	-	-
AT3G05400	-	1.63e-08	Major facilitator superfamily protein	-	-	-	-
AT3G13710	PRA1.F4	1.67e-14	prenylated RAB acceptor 1.F4	-	-	-	GO:0051234//establishment of localization;GO:0051179//localization;GO:0006810//transport;GO:0016192//vesicle-mediated transport
AT3G17520	-	8.64e-05	Late embryogenesis abundant protein (LEA) family protein	-	-	-	GO:0022414//reproductive process;GO:0009790//embryo development;GO:1901575//organic substance catabolic process;GO:0044712//single-organism catabolic process;GO:0016054//organic acid catabolic process;GO:0044763//single-organism cellular process;GO:0071704//organic substance metabolic process;GO:0044248//cellular catabolic process;GO:0048731//system development;GO:0016042//lipid catabolic process…
AT3G30720	QQS	2.74e-06	qua-quine starch	-	-	-	GO:0019252//starch biosynthetic process;GO:0044763//single-organism cellular process;GO:0009059//macromolecule biosynthetic process;GO:0005975//carbohydrate metabolic process;GO:0005982//starch metabolic process;GO:0071704//organic substance metabolic process;GO:0005976//polysaccharide metabolic process;GO:0034645//cellular macromolecule biosynthetic process;GO:0044711//single-organism biosynthet…
AT3G49570	LSU3	7.67e-08	response to low sulfur 3	-	-	-	GO:0008150//biological_process
AT3G50480	HR4	5.06e-07	homolog of RPW8 4	-	-	-	GO:0043207//response to external biotic stimulus;GO:0051707//response to other organism;GO:0009607//response to biotic stimulus;GO:0050896//response to stimulus;GO:0051704//multi-organism process;GO:0009605//response to external stimulus
AT3G61280	-	7.19e-07	Arabidopsis thaliana protein of unknown function (DUF821)	-	-	-	GO:0008150//biological_process
AT4G14365	XBAT34	1.69e-05	XB3 ortholog 4 in Arabidopsis thaliana	-	-	-	GO:0009416//response to light stimulus;GO:0009697//salicylic acid biosynthetic process;GO:0014070//response to organic cyclic compound;GO:0044249//cellular biosynthetic process;GO:0036211//protein modification process;GO:0019222//regulation of metabolic process;GO:0071446//cellular response to salicylic acid stimulus;GO:0008152//metabolic process;GO:0009617//response to bacterium;GO:1901360//orga…
AT4G14400	ACD6	0.000121181	ankyrin repeat family protein	-	-	-	GO:0051704//multi-organism process;GO:0009987//cellular process;GO:0014070//response to organic cyclic compound;GO:0009605//response to external stimulus;GO:0009816//defense response to bacterium, incompatible interaction;GO:0045087//innate immune response;GO:0051707//response to other organism;GO:0006952//defense response;GO:0002376//immune system process;GO:0008219//cell death;GO:0042221//respo…
AT4G31970	CYP82C2	7.68e-05	cytochrome P450, family 82, subfamily C, polypeptide 2	Metabolism	Metabolism of terpenoids and polyketides;Biosynthesis of other secondary metabolites	ko00945//Stilbenoid, diarylheptanoid and gingerol biosynthesis;ko00903//Limonene and pinene degradation	GO:0042221//response to chemical;GO:0036294//cellular response to decreased oxygen levels;GO:0006950//response to stress;GO:0036293//response to decreased oxygen levels;GO:0001666//response to hypoxia;GO:0033554//cellular response to stress;GO:0071453//cellular response to oxygen levels;GO:0071456//cellular response to hypoxia;GO:0009987//cellular process;GO:0051716//cellular response to stimulus…
AT4G35640	SERAT3;2	0.00010116	serine acetyltransferase 3;2	Metabolism	Amino acid metabolism;Energy metabolism;Global and Overview	ko01200//Carbon metabolism;ko01230//Biosynthesis of amino acids;ko00270//Cysteine and methionine metabolism;ko00920//Sulfur metabolism	GO:0000103//sulfate assimilation;GO:0008152//metabolic process;GO:0044237//cellular metabolic process;GO:0006790//sulfur compound metabolic process;GO:0009987//cellular process
AT5G03210	DIP2	0.000159872	-	-	-	-	GO:0006950//response to stress;GO:0009615//response to virus;GO:0050896//response to stimulus;GO:0002376//immune system process;GO:0006952//defense response;GO:0002252//immune effector process;GO:0051704//multi-organism process;GO:0051707//response to other organism;GO:0051607//defense response to virus;GO:0043207//response to external biotic stimulus;GO:0009605//response to external stimulus;GO:…
AT5G06900	CYP93D1	1.41e-06	cytochrome P450, family 93, subfamily D, polypeptide 1	-	-	-	-
AT5G06905	CYP712A2	1.06e-05	cytochrome P450, family 712, subfamily A, polypeptide 2	-	-	-	-
AT5G10180	SULTR2;1	9.1e-96	slufate transporter 2;1	-	-	-	GO:0044238//primary metabolic process;GO:0019344//cysteine biosynthetic process;GO:0048878//chemical homeostasis;GO:0009058//biosynthetic process;GO:0072330//monocarboxylic acid biosynthetic process;GO:0019748//secondary metabolic process;GO:0044763//single-organism cellular process;GO:0006790//sulfur compound metabolic process;GO:0009070//serine family amino acid biosynthetic process;GO:0065008/…
AT5G10760	-	8.62e-06	Eukaryotic aspartyl protease family protein	-	-	-	GO:0036211//protein modification process;GO:0006952//defense response;GO:0006796//phosphate-containing compound metabolic process;GO:0045087//innate immune response;GO:0044238//primary metabolic process;GO:0043412//macromolecule modification;GO:0051716//cellular response to stimulus;GO:0050794//regulation of cellular process;GO:0033554//cellular response to stress;GO:0009605//response to external…
AT5G16570	GLN1;4	2.73e-06	glutamine synthetase 1;4	Metabolism	Amino acid metabolism;Carbohydrate metabolism;Global and Overview;Energy metabolism	ko01230//Biosynthesis of amino acids;ko00630//Glyoxylate and dicarboxylate metabolism;ko00250//Alanine, aspartate and glutamate metabolism;ko00910//Nitrogen metabolism;ko00220//Arginine biosynthesis	GO:0009749//response to glucose;GO:1901700//response to oxygen-containing compound;GO:0044699//single-organism process;GO:0009743//response to carbohydrate;GO:0050896//response to stimulus;GO:0042126//nitrate metabolic process;GO:0006807//nitrogen compound metabolic process;GO:0043436//oxoacid metabolic process;GO:0006082//organic acid metabolic process;GO:0009987//cellular process;GO:0010033//re…
AT5G22300	NIT4	4.74e-05	nitrilase 4	Metabolism	Metabolism of other amino acids	ko00460//Cyanoamino acid metabolism	GO:0009987//cellular process;GO:0044710//single-organism metabolic process;GO:0034641//cellular nitrogen compound metabolic process;GO:0051410//detoxification of nitrogen compound;GO:0006807//nitrogen compound metabolic process;GO:0044699//single-organism process;GO:0044237//cellular metabolic process;GO:0042221//response to chemical;GO:0098754//detoxification;GO:1901698//response to nitrogen com…
AT5G26220	-	3.22e-10	ChaC-like family protein	-	-	-	GO:0010038//response to metal ion;GO:0010288//response to lead ion;GO:0046686//response to cadmium ion;GO:0050896//response to stimulus;GO:0010035//response to inorganic substance;GO:0042221//response to chemical
AT5G33355	-	1.43e-05	Defensin-like (DEFL) family protein	-	-	-	-
AT5G40450	-	1.7e-07	-	-	-	-	GO:0080090//regulation of primary metabolic process;GO:0045184//establishment of protein localization;GO:0008104//protein localization;GO:0044765//single-organism transport;GO:1902582//single-organism intracellular transport;GO:0006612//protein targeting to membrane;GO:0061024//membrane organization;GO:0044763//single-organism cellular process;GO:0044802//single-organism membrane organization;GO:…
AT5G42530	-	0.0001233	-	-	-	-	GO:0008150//biological_process
AT5G48850	ATSDI1	9.58e-11	Tetratricopeptide repeat (TPR)-like superfamily protein	-	-	-	GO:0009991//response to extracellular stimulus;GO:0050789//regulation of biological process;GO:0033554//cellular response to stress;GO:0071496//cellular response to external stimulus;GO:0044763//single-organism cellular process;GO:0044699//single-organism process;GO:0031667//response to nutrient levels;GO:0006950//response to stress;GO:0042594//response to starvation;GO:0009267//cellular response…
AT5G50520	-	3.56e-07	Major facilitator superfamily protein	-	-	-	-
AT5G52300	LTI65	5.74e-05	CAP160 protein	-	-	-	GO:0023052//signaling;GO:0007154//cell communication;GO:0001101//response to acid chemical;GO:0032870//cellular response to hormone stimulus;GO:0009409//response to cold;GO:0071495//cellular response to endogenous stimulus;GO:0033993//response to lipid;GO:0048513//animal organ development;GO:0010150//leaf senescence;GO:0009628//response to abiotic stimulus;GO:0044707//single-multicellular organis…
AT5G54610	ANK	4.27e-07	ankyrin	-	-	-	GO:0071407//cellular response to organic cyclic compound;GO:0043067//regulation of programmed cell death;GO:0044249//cellular biosynthetic process;GO:0043412//macromolecule modification;GO:1901360//organic cyclic compound metabolic process;GO:0009719//response to endogenous stimulus;GO:0009863//salicylic acid mediated signaling pathway;GO:0009814//defense response, incompatible interaction;GO:008…
AT5G59305	-	0.000163566	-	-	-	-	-
AT5G59310	LTP4	2.68e-05	lipid transfer protein 4	-	-	-	GO:0006972//hyperosmotic response;GO:0051179//localization;GO:0006970//response to osmotic stress;GO:0044765//single-organism transport;GO:0009651//response to salt stress;GO:0010035//response to inorganic substance;GO:0006950//response to stress;GO:0042221//response to chemical;GO:0009409//response to cold;GO:0009719//response to endogenous stimulus;GO:0009415//response to water;GO:0009725//resp…
AT5G60720	-	2.25e-09	Protein of unknown function, DUF547	-	-	-	GO:0009058//biosynthetic process;GO:0009832//plant-type cell wall biogenesis;GO:0048856//anatomical structure development;GO:0045492//xylan biosynthetic process;GO:0044264//cellular polysaccharide metabolic process;GO:0044036//cell wall macromolecule metabolic process;GO:0044238//primary metabolic process;GO:0033692//cellular polysaccharide biosynthetic process;GO:0034637//cellular carbohydrate b…
AT5G65080	MAF5	9e-08	K-box region and MADS-box transcription factor family protein	-	-	-	GO:0048856//anatomical structure development;GO:0009416//response to light stimulus;GO:0051241//negative regulation of multicellular organismal process;GO:0010048//vernalization response;GO:0009605//response to external stimulus;GO:0048367//shoot system development;GO:0065007//biological regulation;GO:0022414//reproductive process;GO:0044767//single-organism developmental process;GO:0009791//post…
AT5G66400	RAB18	7.53e-05	Dehydrin family protein	-	-	-	GO:0033993//response to lipid;GO:0009409//response to cold;GO:0043200//response to amino acid;GO:0050896//response to stimulus;GO:0010033//response to organic substance;GO:0009737//response to abscisic acid;GO:1901698//response to nitrogen compound;GO:0009415//response to water;GO:0009631//cold acclimation;GO:0010243//response to organonitrogen compound;GO:0001101//response to acid chemical;GO:00…
XLOC_006748	-	1.99e-06	NP_001322302.1 hypothetical protein AT1G75945 [Arabidopsis thaliana]	-	-	-	-
XLOC_025428	-	2.64e-90	XP_019086090.1 PREDICTED: uncharacterized protein LOC109126772 [Camelina sativa]	-	-	-	-
C3
id	Symbol	Pvalue	Description	KEGG_A_class	KEGG_B_class	Pathway	GO Process
AT1G05250	-	7.7e-08	Peroxidase superfamily protein	Metabolism	Biosynthesis of other secondary metabolites	ko00940//Phenylpropanoid biosynthesis	GO:0044710//single-organism metabolic process;GO:0071840//cellular component organization or biogenesis;GO:0045229//external encapsulating structure organization;GO:0009698//phenylpropanoid metabolic process;GO:0044763//single-organism cellular process;GO:0071669//plant-type cell wall organization or biogenesis;GO:0008152//metabolic process;GO:0019748//secondary metabolic process;GO:0044699//sing…
AT1G23730	BCA3	3.14e-06	beta carbonic anhydrase 3	Metabolism	Energy metabolism	ko00910//Nitrogen metabolism	GO:0044699//single-organism process;GO:0015976//carbon utilization
AT1G28330	DYL1	2.51e-05	dormancy-associated protein-like 1	-	-	-	GO:0009750//response to fructose;GO:0034284//response to monosaccharide;GO:0034285//response to disaccharide;GO:0009743//response to carbohydrate;GO:0050896//response to stimulus;GO:1901700//response to oxygen-containing compound;GO:0009746//response to hexose;GO:0042221//response to chemical;GO:0009749//response to glucose;GO:0009744//response to sucrose;GO:0010033//response to organic substance
AT1G49030	-	3.51e-05	PLAC8 family protein	-	-	-	GO:0008150//biological_process
AT1G69570	-	1.57e-07	Dof-type zinc finger DNA-binding family protein	-	-	-	GO:0006355//regulation of transcription, DNA-templated;GO:1903506//regulation of nucleic acid-templated transcription;GO:0019219//regulation of nucleobase-containing compound metabolic process;GO:0010556//regulation of macromolecule biosynthetic process;GO:0051171//regulation of nitrogen compound metabolic process;GO:0031326//regulation of cellular biosynthetic process;GO:0019222//regulation of m…
AT2G07708	-	4.34e-06	-	-	-	-	GO:0008150//biological_process
AT3G01345	-	2.38e-05	Expressed protein	-	-	-	-
AT3G21351	-	4.55e-05	-	-	-	-	-
AT3G49570	LSU3	2.85e-07	response to low sulfur 3	-	-	-	GO:0008150//biological_process
AT4G16745	-	3.11e-05	Exostosin family protein	-	-	-	GO:0008150//biological_process
AT4G31940	CYP82C4	6.97e-06	cytochrome P450, family 82, subfamily C, polypeptide 4	Metabolism	Biosynthesis of other secondary metabolites;Metabolism of terpenoids and polyketides	ko00945//Stilbenoid, diarylheptanoid and gingerol biosynthesis;ko00903//Limonene and pinene degradation	GO:0071248//cellular response to metal ion;GO:0050896//response to stimulus;GO:0070887//cellular response to chemical stimulus;GO:1990267//response to transition metal nanoparticle;GO:0010035//response to inorganic substance;GO:0051716//cellular response to stimulus;GO:0010039//response to iron ion;GO:0071281//cellular response to iron ion;GO:0071241//cellular response to inorganic substance;GO:0…
AT4G35650	IDH-III	3.32e-06	isocitrate dehydrogenase III	Metabolism	Carbohydrate metabolism;Global and Overview	ko01200//Carbon metabolism;ko01230//Biosynthesis of amino acids;ko01210//2-Oxocarboxylic acid metabolism;ko00020//Citrate cycle (TCA cycle)	GO:0044710//single-organism metabolic process;GO:0008152//metabolic process;GO:0006099//tricarboxylic acid cycle;GO:0045333//cellular respiration;GO:0044699//single-organism process;GO:0009060//aerobic respiration;GO:0006102//isocitrate metabolic process;GO:0009987//cellular process;GO:0006091//generation of precursor metabolites and energy;GO:0015980//energy derivation by oxidation of organic co…
AT5G10180	SULTR2;1	4.31e-53	slufate transporter 2;1	-	-	-	GO:0044238//primary metabolic process;GO:0019344//cysteine biosynthetic process;GO:0048878//chemical homeostasis;GO:0009058//biosynthetic process;GO:0072330//monocarboxylic acid biosynthetic process;GO:0019748//secondary metabolic process;GO:0044763//single-organism cellular process;GO:0006790//sulfur compound metabolic process;GO:0009070//serine family amino acid biosynthetic process;GO:0065008/…
AT5G26220	-	1.35e-08	ChaC-like family protein	-	-	-	GO:0010038//response to metal ion;GO:0010288//response to lead ion;GO:0046686//response to cadmium ion;GO:0050896//response to stimulus;GO:0010035//response to inorganic substance;GO:0042221//response to chemical
AT5G35940	-	1.67e-05	Mannose-binding lectin superfamily protein	-	-	-	GO:0008150//biological_process
AT5G37970	-	1.03e-06	S-adenosyl-L-methionine-dependent methyltransferases superfamily protein	-	-	-	-
XLOC_025428	-	2.66e-30	XP_019086090.1 PREDICTED: uncharacterized protein LOC109126772 [Camelina sativa]	-	-	-	-
